# Supplementary material for: Palaeoenvironmental drivers of vertebrate community composition in the Belly River Group (Campanian) of Alberta, Canada, with implications for dinosaur biogeography
Source: BMC Ecol. 2016 Nov 15;16:52. doi: 10.1186/s12898-016-0106-8 (PMC5111292; doi:10.1186/s12898-016-0106-8)
Supplement: Supplementary file 1 — Additional file 1. Taxon abundance table of dinosaurs for sites from time-equivalent Oldman and Dinosaur Park formations. Milk River/Manyberries source data consistent with Table 1, while Dinosaur Provincial Park data derived from targeted dinosaur re-sampling of Brinkman et al [8]. [file 12898_2016_106_MOESM1_ESM.xlsx]

## Sheet: BR-microsites-dinos-Brinkman199
Site Taxon	Ceratopsidae	Ankylosauria	Hypsilophodont	Hadrosauridae	Tyrannosauridae	Dromaeosauridae	Saurornitholestinae	Troodon	Richardoestesia	Paronychodon	cf. Aves
BB115 (DPF/pre-LCZ; DPP)	0	0	0	21	1	0	0	0	1	0	0
BB119 (DPF/pre-LCZ; DPP)	8	0	0	56	2	1	0	0	1	0	0
BB108 (DPF/pre-LCZ; DPP)	6	5	0	110	4	0	36	3	1	1	0
BB102 (DPF/pre-LCZ; DPP)	37	13	1	276	2	1	35	6	5	1	1
BB94 (DPF/pre-LCZ; DPP)	7	1	0	93	1	0	6	0	1	1	0
BB75 (DPF/pre-LCZ; DPP)	4	0	0	81	1	0	0	0	1	0	0
BB54 (DPF/pre-LCZ; DPP)	8	1	0	13	0	1	3	0	7	1	0
BB120 (DPF/pre-LCZ; DPP)	6	0	0	113	3	0	1	0	0	0	0
BB106 (DPF/pre-LCZ; DPP)	7	2	0	100	1	1	5	1	1	1	0
BB25 (DPF/pre-LCZ; DPP)	11	3	0	73	3	0	2	1	1	0	0
BB117 (DPF/pre-LCZ; DPP)	34	7	0	220	6	0	14	5	4	1	3
BB78 (DPF/pre-LCZ; DPP)	33	3	0	274	2	1	11	3	2	1	1
BB104 (DPF/pre-LCZ; DPP)	36	10	0	246	3	3	27	1	3	1	13
BB97 (DPF/pre-LCZ; DPP)	7	0	2	121	3	0	6	1	1	0	0
BB86 (DPF/pre-LCZ; DPP)	12	30	4	516	1	1	29	6	5	1	2
BB51 (DPF/pre-LCZ; DPP)	0	5	3	168	1	0	7	1	0	1	5
BB31 (DPF/pre-LCZ; DPP)	7	6	3	104	5	2	11	0	2	2	3
BB98 (DPF/pre-LCZ; DPP)	3	0	0	106	1	0	8	0	0	0	0
BB107 (OM/Comrey; DPP)	3	5	3	125	3	0	3	1	2	0	1
BB100 (OM/Comrey; DPP)	28	34	7	501	5	1	38	1	11	4	7
BB103 (OM/Comrey; DPP)	0	2	5	263	5	1	3	3	2	1	0
BB121 (OM/Comrey; DPP)	0	0	0	92	1	0	4	1	1	0	0
BB71 (OM/Comrey; DPP)	1	0	0	26	0	0	3	1	0	0	0
BB118 (OM/Comrey; DPP)	4	3	0	692	0	1	3	1	0	0	0
BB105 (OM/Comrey; DPP)	1	5	9	768	8	2	30	8	9	6	2
PLS (OM/upper; MRM)	6	10	1	128	3	0	25	2	1	2	1
HAS (OM/upper; MRM)	10	5	0	268	3	1	8	0	2	2	2
BMC (OM/upper; MRM)	5	1	3	54	4	0	4	0	0	1	0
SalS (OM/upper; MRM)	15	1	0	132	2	0	5	0	0	1	0
CS (OM/upper; MRM)	10	5	2	219	4	0	6	1	2	1	2
HS (OM/upper; MRM)	12	2	1	108	1	0	4	0	2	3	4
RDS (OM/upper; MRM)	19	6	2	295	4	2	41	12	7	0	2
CN-1 (OM/upper; MRM)	18	0	0	136	3	0	10	2	0	0	2
CN-2 (OM/upper; MRM)	2	1	0	50	1	0	1	1	2	1	1
CBC (OM/upper; MRM)	17	1	0	87	3	0	7	4	3	0	0
ORS (OM/Comrey; MRM)	5	5	0	99	1	1	1	0	2	1	3
