# Supplementary material for: Palaeoenvironmental drivers of vertebrate community composition in the Belly River Group (Campanian) of Alberta, Canada, with implications for dinosaur biogeography
Source: BMC Ecol. 2016 Nov 15;16:52. doi: 10.1186/s12898-016-0106-8 (PMC5111292; doi:10.1186/s12898-016-0106-8)
Supplement: Supplementary file 2 — Additional file 2. Environmental factors associated with each Belly River Group microfossil site, for use in redundancy analysis. [file 12898_2016_106_MOESM2_ESM.xlsx]

## Sheet: Sheet1
Site Factor	Depositional Setting	Stratigraphic Interval	Palaeolatitude	Palaeoenvironment
BB96 (DPF/LCZ; DPP)	3	1	2	4
L2377 (DPF/LCZ; DPP)	3	1	2	4
BB115 (DPF/pre-LCZ; DPP)	1	2	2	3
BB119 (DPF/pre-LCZ; DPP)	1	2	2	3
BB108 (DPF/pre-LCZ; DPP)	1	2	2	2
BB102 (DPF/pre-LCZ; DPP)	1	2	2	2
BB94 (DPF/pre-LCZ; DPP)	1	2	2	2
BB75 (DPF/pre-LCZ; DPP)	1	2	2	2
BB54 (DPF/pre-LCZ; DPP)	1	2	2	2
BB120 (DPF/pre-LCZ; DPP)	1	2	2	2
BB106 (DPF/pre-LCZ; DPP)	1	2	2	2
BB25 (DPF/pre-LCZ; DPP)	1	2	2	2
BB117 (DPF/pre-LCZ; DPP)	1	2	2	2
BB78 (DPF/pre-LCZ; DPP)	1	2	2	2
BB104 (DPF/pre-LCZ; DPP)	2	2	2	2
BB97 (DPF/pre-LCZ; DPP)	1	2	2	2
BB86 (DPF/pre-LCZ; DPP)	1	2	2	2
BB51 (DPF/pre-LCZ; DPP)	1	2	2	2
BB31 (DPF/pre-LCZ; DPP)	2	2	2	2
BB98 (DPF/pre-LCZ; DPP)	2	2	2	2
BB107 (OM/Comrey; DPP)	2	3	2	1
BB100 (OM/Comrey; DPP)	2	3	2	1
BB103 (OM/Comrey; DPP)	2	3	2	1
BB121 (OM/Comrey; DPP)	2	3	2	1
BB71 (OM/Comrey; DPP)	2	3	2	1
BB118 (OM/Comrey; DPP)	2	3	2	1
BB105 (OM/Comrey; DPP)	1	3	2	1
PLS (OM/upper; MRM)	1	2	1	2
HAS (OM/upper; MRM)	2	2	1	2
BMC (OM/upper; MRM)	2	2	1	2
SalS (OM/upper; MRM)	2	2	1	2
CS (OM/upper; MRM)	2	2	1	2
HS (OM/upper; MRM)	2	2	1	2
RDS (OM/upper; MRM)	1	2	1	2
CN-1 (OM/upper; MRM)	2	2	1	2
CN-2 (OM/upper; MRM)	2	2	1	2
CBC (OM/upper; MRM)	2	2	1	2
ORS (OM/Comrey; MRM)	2	3	1	1
PHS (OM/lower; MRM)	2	4	1	2
EZ (OM/lower; MRM)	2	4	1	2
PHR93-2 (OM/lower; MRM)	1	4	1	2
WS (OM/lower; MRM)	2	4	1	2
HoS (OM/lower; MRM)	1	4	1	2
SPS (Foremost; MRM)	1	5	1	2
PK (Foremost; MRM)	1	5	1	3
PHR-1 (Foremost; MRM)	3	5	1	4
PHR-2 (Foremost; MRM)	3	5	1	4
PHRN (Foremost; MRM)	3	5	1	4
